# Supplementary material for: Development and Validation of the Interpersonal Motivational Systems Questionnaire (IMS-Q)
Source: Behav Sci (Basel). 2023 Sep 21;13(9):784. doi: 10.3390/bs13090784 (PMC10525080; doi:10.3390/bs13090784)
Supplement: Supplementary file 1 [file behavsci-13-00784-s001.zip]

Archive with 1 entries (1 files):
- behavsci-2542270-supplementary.pdf
